# Supplementary material for: Radiolysis Derivatives from p-Coumaric Acid via Gamma Irradiation and Their Anti-Inflammatory Activities
Source: Molecules. 2026 May 12;31(10):1630. doi: 10.3390/molecules31101630 (PMC13209710; doi:10.3390/molecules31101630)
Supplement: Supplementary file 1 [file molecules-31-01630-s001.zip]

Archive with 1 entries (1 files):
- molecules-4290013-supplementary.pptx
